# Supplementary material for: Comparative Glycomics of Immunoglobulin A and G From Saliva and Plasma Reveals Biomarker Potential
Source: Front Immunol. 2018 Oct 23;9:2436. doi: 10.3389/fimmu.2018.02436 (PMC6206042; doi:10.3389/fimmu.2018.02436)
Supplement: Supplementary file 1 [file Table_1.XLSX]

## Sheet: Table S1A
Supplemental Table S1. An overview of all glycopeptides which were observed for A) IgG, B) IgA1 and IgA2, C) JC and D) SC. N-glycosylation sites are denoted by both homology-based nomenclature (commonly used in literature, for example (10)) and by UniProt numbering. The glycan composition is denoted by the number of hexoses (H), N-acetylhexosamines (N), fucoses (F) and N-acetylneuraminic acids (S…
Protein	N-glycosylation site(s)		Peptide sequence	Peptide mass [M] (Da)	Glycan composition	Glycan classification				plasma/saliva	Retention time (min)	Glycopeptide mass [M] (Da)	Included in data analysis	Seen in literature*
	Literature (10)	UniProt				bis	hybrid/mono	high-mannose	#gal
IgG1	N297	N180	EEQYNSTYR	1188.5	H3N3F1S0		x		0	Both	5.78	2429.96	2+ 3+	(2)
IgG1	N297	N180	EEQYNSTYR	1188.5	H4N3F1S0		x		0	Both	5.78	2592.01	2+ 3+
IgG1	N297	N180	EEQYNSTYR	1188.5	H3N4F1S0				0	Both	5.78	2633.04	2+ 3+	(1,2,3)
IgG1	N297	N180	EEQYNSTYR	1188.5	H4N4F1S0				1	Both	5.78	2795.09	2+ 3+	(1,2,3)
IgG1	N297	N180	EEQYNSTYR	1188.5	H5N4F1S0				2	Both	5.78	2957.14	2+ 3+	(1,2,3)
IgG1	N297	N180	EEQYNSTYR	1188.5	H6N4F1S0		x		0	Plasma	5.78	3119.2	3+
IgG1	N297	N180	EEQYNSTYR	1188.5	H3N5F1S0	x			0	Both	5.78	2836.12	2+ 3+	(1,2,3)
IgG1	N297	N180	EEQYNSTYR	1188.5	H4N5F1S0	x			1	Both	5.78	2998.17	2+ 3+	(1,2,3)
IgG1	N297	N180	EEQYNSTYR	1188.5	H5N5F1S0	x			2	Both	5.78	3160.22	2+ 3+	(1,2,3)
IgG1	N297	N180	EEQYNSTYR	1188.5	H4N3F1S1		x		0	Plasma	6.75	2883.11	2+ 3+	(2)
IgG1	N297	N180	EEQYNSTYR	1188.5	H5N3F1S1		x		0	Plasma	6.75	3045.16	3+
IgG1	N297	N180	EEQYNSTYR	1188.5	H6N3F1S1		x		0	Both	6.75	3207.21	3+
IgG1	N297	N180	EEQYNSTYR	1188.5	H4N4F1S1				1	Both	6.75	3086.19	2+ 3+	(1,2,3)
IgG1	N297	N180	EEQYNSTYR	1188.5	H5N4F1S1				2	Both	6.75	3248.24	2+ 3+	(1,2,3)
IgG1	N297	N180	EEQYNSTYR	1188.5	H6N4F1S1		x		0	Plasma	6.75	3410.29	3+	(9)
IgG1	N297	N180	EEQYNSTYR	1188.5	H4N5F1S1	x			1	Both	6.75	3289.27	3+	(1,2,3)
IgG1	N297	N180	EEQYNSTYR	1188.5	H5N5F1S1	x			2	Both	6.75	3451.32	3+	(1,2,3)
IgG1	N297	N180	EEQYNSTYR	1188.5	H5N4F1S2				2	Both	7.77	3539.34	3+	(2,3)
IgG1	N297	N180	EEQYNSTYR	1188.5	H5N5F1S2	x			2	Plasma	7.77	3742.41	3+	(2,3)
IgG1	N297	N180	EEQYNSTYR	1188.5	H3N4F0S0				0	Both	5.78	2486.98	2+ 3+	(1,2,3)
IgG1	N297	N180	EEQYNSTYR	1188.5	H4N4F0S0				1	Both	5.78	2649.03	2+ 3+	(1,2,3)
IgG1	N297	N180	EEQYNSTYR	1188.5	H5N4F0S0				2	Both	5.78	2811.09	2+ 3+	(1,2,3)
IgG1	N297	N180	EEQYNSTYR	1188.5	H3N5F0S0	x			0	Both	5.78	2690.06	2+ 3+	(1,2,3)
IgG1	N297	N180	EEQYNSTYR	1188.5	H4N5F0S0	x			1	Both	5.78	2852.11	2+ 3+	(1,2,3)
IgG1	N297	N180	EEQYNSTYR	1188.5	H5N5F0S0	x			2	Plasma	5.78	3014.17	3+	(1,2,3)
IgG1	N297	N180	EEQYNSTYR	1188.5	H5N4F0S1				2	Both	6.78	3102.18	2+ 3+	(1,2,3)
IgG1	N297	N180	EEQYNSTYR	1188.5	H5N2F0S0			x	0	Plasma	5.75	2404.93	2+	(2,3)
IgG1	N297	N180	EEQYNSTYR	1188.5	H3N3F0S0		x		1	Plasma	5.78	2283.9
IgG1	N297	N180	EEQYNSTYR	1188.5	H4N3F0S0		x		0	Plasma	5.78	2445.95
IgG1	N297	N180	EEQYNSTYR	1189.5	H5N4F0S2				0	Plasma	7.77	3394.28		(2,3)
IgG2/3	N297	N176	EEQFNSTFR	1156.51	H3N3F1S0		x		0	Both	8.37	2397.97	2+	(2)
IgG2/3	N297	N176	EEQFNSTFR	1156.51	H4N3F1S0		x		0	Both	8.37	2560.02	2+
IgG2/3	N297	N176	EEQFNSTFR	1156.51	H3N4F1S0				0	Both	8.37	2601.05	2+ 3+	(1,2,3)
IgG2/3	N297	N176	EEQFNSTFR	1156.51	H4N4F1S0				1	Both	8.37	2763.1	2+ 3+	(1,2,3)
IgG2/3	N297	N176	EEQFNSTFR	1156.51	H5N4F1S0				2	Both	8.37	2925.15	2+ 3+	(1,2,3)
IgG2/3	N297	N176	EEQFNSTFR	1156.51	H6N4F1S0		x		0	Plasma	8.37	3087.21	3+
IgG2/3	N297	N176	EEQFNSTFR	1156.51	H3N5F1S0	x			0	Both	8.37	2804.13	2+ 3+	(1,2,3)
IgG2/3	N297	N176	EEQFNSTFR	1156.51	H4N5F1S0	x			1	Both	8.37	2966.18	2+ 3+	(1,2,3)
IgG2/3	N297	N176	EEQFNSTFR	1156.51	H5N5F1S0	x			2	Both	8.37	3128.23	2+ 3+	(1,2,3)
IgG2/3	N297	N176	EEQFNSTFR	1156.51	H4N3F1S1		x		0	Plasma	9.67	2851.12	2+ 3+	(2)
IgG2/3	N297	N176	EEQFNSTFR	1156.51	H6N3F1S1		x		0	Plasma	9.67	3175.22	3+	(9)
IgG2/3	N297	N176	EEQFNSTFR	1156.51	H4N4F1S1				1	Both	9.67	3054.2	2+ 3+	(1,2,3)
IgG2/3	N297	N176	EEQFNSTFR	1156.51	H5N4F1S1				2	Both	9.67	3216.25	2+ 3+	(1,2,3)
IgG2/3	N297	N176	EEQFNSTFR	1156.51	H6N4F1S1		x		0	Plasma	9.67	3378.3	3+
IgG2/3	N297	N176	EEQFNSTFR	1156.51	H4N5F1S1	x			1	Plasma	9.67	3257.28	3+	(1,2,3)
IgG2/3	N297	N176	EEQFNSTFR	1156.51	H5N5F1S1	x			2	Both	9.67	3419.33	3+	(1,2,3)
IgG2/3	N297	N176	EEQFNSTFR	1156.51	H5N4F1S2				2	Plasma	11.17	3507.35	3+	(2,3)
IgG2/3	N297	N176	EEQFNSTFR	1156.51	H5N5F1S2	x			2	Plasma	11.17	3710.42	3+	(2,3)
IgG2/3	N297	N176	EEQFNSTFR	1156.51	H3N4F0S0				0	Both	8.37	2454.99	2+ 3+	(1,2,3)
IgG2/3	N297	N176	EEQFNSTFR	1156.51	H4N4F0S0				1	Both	8.37	2617.04	2+	(1,2,3)
IgG2/3	N297	N176	EEQFNSTFR	1156.51	H5N4F0S0				2	Both	8.37	2779.1	2+ 3+	(1,2,3)
IgG2/3	N297	N176	EEQFNSTFR	1156.51	H3N5F0S0	x			0	Plasma	8.37	2658.07	3+	(1,2,3)
IgG2/3	N297	N176	EEQFNSTFR	1156.51	H4N5F0S0	x			1	Plasma	8.37	2820.12	3+	(1,2,3)
IgG2/3	N297	N176	EEQFNSTFR	1156.51	H4N4F0S1				1	Plasma	9.67	2908.14	3+	(1,2,3)
IgG2/3	N297	N176	EEQFNSTFR	1156.51	H5N4F0S1				2	Plasma	9.67	3070.19	3+	(1,2,3)
IgG2/3	N297	N176	EEQFNSTFR	1156.51	H6N4F0S1		x		0	Plasma	9.67	3232.24	3+
IgG2/3	N297	N176	EEQFNSTFR	1156.51	H5N2F0S0			x	0	Plasma	8.37	2372.94	2+	(2,3)
IgG2/3	N297	N176	EEQFNSTFR	1156.51	H5N3F1S0		x		0	Plasma	8.37	2722.08
IgG2/3	N297	N176	EEQFNSTFR	1156.51	H5N5F0S0	x			2	Plasma	8.37	2982.18		(2)
IgG4	N297	N177	EEQFNSTYR	1172.51	H3N3F1S0		x		0	Both	6.97	2413.96	2+	(2)
IgG4	N297	N177	EEQFNSTYR	1172.51	H4N3F1S0		x		0	Plasma	6.97	2576.02	2+
IgG4	N297	N177	EEQFNSTYR	1172.51	H3N4F1S0				0	Both	6.97	2617.04	2+ 3+	(1,2,3)
IgG4	N297	N177	EEQFNSTYR	1172.51	H4N4F1S0				1	Both	6.97	2779.1	2+ 3+	(1,2,3)
IgG4	N297	N177	EEQFNSTYR	1172.51	H5N4F1S0				2	Both	6.97	2941.15	2+ 3+	(1,2,3)
IgG4	N297	N177	EEQFNSTYR	1172.51	H3N5F1S0	x			0	Both	6.97	2820.12	2+ 3+	(1,2,3)
IgG4	N297	N177	EEQFNSTYR	1172.51	H4N5F1S0	x			1	Both	6.97	2982.18	2+ 3+	(1,2,3)
IgG4	N297	N177	EEQFNSTYR	1172.51	H5N5F1S0	x			2	Both	6.97	3144.23	2+ 3+	(1,2,3)
IgG4	N297	N177	EEQFNSTYR	1172.51	H4N4F1S1				1	Both	8.03	3070.19	2+ 3+	(1,2,3)
IgG4	N297	N177	EEQFNSTYR	1172.51	H5N4F1S1				2	Both	8.03	3232.24	2+ 3+	(1,2,3)
IgG4	N297	N177	EEQFNSTYR	1172.51	H4N5F1S1	x			1	Plasma	8.03	3273.27	3+	(1,2,3)
IgG4	N297	N177	EEQFNSTYR	1172.51	H5N5F1S1	x			2	Plasma	8.03	3435.32	3+	(1,2,3)
IgG4	N297	N177	EEQFNSTYR	1172.51	H5N4F1S2				2	Plasma	9.3	3523.34	3+	(2,3)
IgG4	N297	N177	EEQFNSTYR	1172.51	H5N5F1S2	x			2	Plasma	9.3	3726.42		(2,3)
* literature citations:
1. Selman, M.H. et al. Fc specific IgG glycosylation profiling by robust nano-reverse phase HPLC-MS using a sheath-flow ESI sprayer interface. J Proteomics 75, 1318-29 (2012).
2. Pucic, M. et al. High throughput isolation and glycosylation analysis of IgG-variability and heritability of the IgG glycome in three isolated human populations. Mol Cell Proteomics 10, M111.010090 (2011).
3. Bondt, A. et al. Immunoglobulin G (IgG) Fab glycosylation analysis using a new mass spectrometric high-throughput profiling method reveals pregnancy-associated changes. Mol Cell Proteomics 13, 3029-39 (2014).
4. Bondt, A. et al. Longitudinal monitoring of immunoglobulin A glycosylation during pregnancy by simultaneous MALDI-FTICR-MS analysis of N- and O-glycopeptides. Sci Rep 6, 27955 (2016).
5. Deshpande, N., Jensen, P.H., Packer, N.H. & Kolarich, D. GlycoSpectrumScan: fishing glycopeptides from MS spectra of protease digests of human colostrum sIgA. J Proteome Res 9, 1063-75 (2010).
6. Gomes, M.M. et al. Analysis of IgA1 N-glycosylation and its contribution to FcalphaRI binding. Biochemistry 47, 11285-99 (2008).
7. Tarelli, E., Smith, A.C., Hendry, B.M., Challacombe, S.J. & Pouria, S. Human serum IgA1 is substituted with up to six O-glycans as shown by matrix assisted laser desorption ionisation time-of-flight mass spectrometry. Carbohydr Res 339, 2329-35 (2004).
8. Hinneburg, H. et al. The Art of Destruction: Optimizing Collision Energies in Quadrupole-Time of Flight (Q-TOF) Instruments for Glycopeptide-Based Glycoproteomics. J Am Soc Mass Spectrom 27, 507-19 (2016).
9. Flinn, G.C. et al. Naturally occurring glycan forms of human immunoglobulins G1 and G2. Molecular Immunology 47, 2074–2082 (2010).
10. Arnold, J.N. et al. The Impact of Glycosylation on the Biological Function and Structure of Human Immunoglobulins. Annu. Rev. Immunol, 25:21–50 (2007).

## Sheet: Table S1B
Supplemental Table S1. An overview of all glycopeptides which were observed for A) IgG, B) IgA1 and IgA2, C) JC and D) SC. N-glycosylation sites are denoted by both homology-based nomenclature (commonly used in literature, for example (10)) and by UniProt numbering. The glycan composition is denoted by the number of hexoses (H), N-acetylhexosamines (N), fucoses (F) and N-acetylneuraminic acids (S…
Protein	N-glycosylation site(s)		Peptide sequence	Peptide mass [M] (Da)	Glycan composition	Glycan classification				plasma/saliva	Retention time (min)	Glycopeptide mass [M] (Da)	Included in data analysis	Seen in literature*
	Literature (10)	UniProt				bis	hybrid/mono	high-mannose	#gal
IgA2	N337	N205	TPLTANITK	957.549	H3N4F1S0				0	Saliva	7.88	2402.08	2+	(5)
IgA2	N337	N205	TPLTANITK	957.549	H3N5F0S0	x			0	Saliva	7.88	2459.1	2+ 3+
IgA2	N337	N205	TPLTANITK	957.549	H3N5F1S0	x			0	Both	7.88	2605.16	2+ 3+	(5,8)
IgA2	N337	N205	TPLTANITK	957.549	H4N5F0S0	x			1	Saliva	7.88	2621.16	3+
IgA2	N337	N205	TPLTANITK	957.549	H4N5F1S0	x			1	Both	7.88	2767.22	2+ 3+	(5,8)
IgA2	N337	N205	TPLTANITK	957.549	H5N5F1S0	x			2	Both	7.88	2929.27	2+ 3+	(5,8)
IgA2	N337	N205	TPLTANITK	957.549	H4N4F1S1				1	Saliva	9	2855.23	3+	(8)
IgA2	N337	N205	TPLTANITK	957.549	H5N4F0S1				2	Plasma	9	2871.23	3+
IgA2	N337	N205	TPLTANITK	957.549	H5N4F1S1				2	Both	9	3017.28	2+ 3+	(8)
IgA2	N337	N205	TPLTANITK	957.549	H4N5F1S1	x			1	Both	9	3058.31	2+ 3+ 4+	(5,8)
IgA2	N337	N205	TPLTANITK	957.549	H5N5F0S1	x			2	Plasma	9	3074.31	2+ 3+
IgA2	N337	N205	TPLTANITK	957.549	H5N5F1S1	x			2	Both	9	3220.36	2+ 3+ 4+	(5,8)
IgA2	N337	N205	TPLTANITK	957.549	H6N5F1S1				3	Plasma	9	3382.42	3+
IgA2	N337	N205	TPLTANITK	957.549	H5N4F1S2				2	Plasma	10.44	3308.38	2+ 3+ 4+
IgA2	N337	N205	TPLTANITK	957.549	H5N5F1S2	x			2	Plasma	10.44	3511.46	2+ 3+ 4+
IgA2	N166	N47	SESGQNVTAR	1047.49	H3N4F1S0				0	Saliva	4.08	2492.03	2+
IgA2	N166	N47	SESGQNVTAR	1047.49	H3N5F1S0	x			0	Saliva	4.08	2695.11	2+ 3+ 4+
IgA2	N166	N47	SESGQNVTAR	1047.49	H4N5F1S0	x			1	Both	4.08	2857.16	2+ 3+ 4+
IgA2	N166	N47	SESGQNVTAR	1047.49	H5N5F1S0	x			2	Both	4.08	3019.21	2+ 3+
IgA2	N166	N47	SESGQNVTAR	1047.49	H4N4F1S1				1	Saliva	4.96	2945.18	3+
IgA2	N166	N47	SESGQNVTAR	1047.49	H5N4F1S1				2	Both	4.96	3107.23	2+ 3+
IgA2	N166	N47	SESGQNVTAR	1047.49	H4N5F1S1	x			1	Both	4.96	3148.26	2+ 3+ 4+
IgA2	N166	N47	SESGQNVTAR	1047.49	H5N5F1S1	x			2	Both	4.96	3310.31	2+ 3+ 4+
IgA2	N166	N47	SESGQNVTAR	1047.49	H5N4F1S2				2	Both	5.88	3398.32	3+ 4+
IgA2	N166	N47	SESGQNVTAR	1047.49	H5N5F1S2	x			2	Both	5.88	3601.4	3+ 4+
IgA1/2	N263	N144/131	LSLHRPALEDLLLGSEANLTCTLTGLR	2962.59	H5N2F0S0			x	0	Both	18.42	4179.01	4+	(5,8)
IgA1/2	N263	N144/131	LSLHRPALEDLLLGSEANLTCTLTGLR	2962.59	H3N4F0S0				0	Saliva	18.42	4261.07	4+
IgA1/2	N263	N144/131	LSLHRPALEDLLLGSEANLTCTLTGLR	2962.59	H6N2F0S0			x	0	Both	18.42	4341.07	4+	(5,8)
IgA1/2	N263	N144/131	LSLHRPALEDLLLGSEANLTCTLTGLR	2962.59	H4N4F0S0				1	Saliva	18.42	4423.12	4+	(5)
IgA1/2	N263	N144/131	LSLHRPALEDLLLGSEANLTCTLTGLR	2962.59	H3N5F0S0	x			0	Both	18.42	4464.15	3+ 4+ 5+	(5,8)
IgA1/2	N263	N144/131	LSLHRPALEDLLLGSEANLTCTLTGLR	2962.59	H7N2F0S0			x	0	Saliva	18.42	4503.12	4+	(5,8)
IgA1/2	N263	N144/131	LSLHRPALEDLLLGSEANLTCTLTGLR	2962.59	H5N4F0S0				2	Both	18.42	4585.17	4+ 5+	(4,6,8)
IgA1/2	N263	N144/131	LSLHRPALEDLLLGSEANLTCTLTGLR	2962.59	H4N5F0S0	x			1	Both	18.42	4626.2	3+ 4+ 5+	(5,6,8)
IgA1/2	N263	N144/131	LSLHRPALEDLLLGSEANLTCTLTGLR	2962.59	H8N2F0S0			x	0	Both	18.42	4665.17	4+	(8)
IgA1/2	N263	N144/131	LSLHRPALEDLLLGSEANLTCTLTGLR	2962.59	H5N5F0S0	x			2	Both	18.42	4788.25	4+	(4,6)
IgA1/2	N263	N144/131	LSLHRPALEDLLLGSEANLTCTLTGLR	2962.59	H9N2F0S0			x	0	Both	18.42	4827.23	4+
IgA1/2	N263	N144/131	LSLHRPALEDLLLGSEANLTCTLTGLR	2962.59	H4N3F0S1		x		0	Plasma	19.13	4511.14	5+
IgA1/2	N263	N144/131	LSLHRPALEDLLLGSEANLTCTLTGLR	2962.59	H5N3F0S1		x		0	Plasma	19.13	4673.19	5+
IgA1/2	N263	N144/131	LSLHRPALEDLLLGSEANLTCTLTGLR	2962.59	H4N4F0S1				1	Both	19.13	4714.22	4+ 5+	(6)
IgA1/2	N263	N144/131	LSLHRPALEDLLLGSEANLTCTLTGLR	2962.59	H6N3F0S1		x		0	Plasma	19.13	4835.24	4+ 5+
IgA1/2	N263	N144/131	LSLHRPALEDLLLGSEANLTCTLTGLR	2962.59	H5N4F0S1				2	Both	19.13	4876.27	3+ 4+ 5+	(4,6,8)
IgA1/2	N263	N144/131	LSLHRPALEDLLLGSEANLTCTLTGLR	2962.59	H4N5F0S1	x			1	Both	19.13	4917.29	4+ 5+
IgA1/2	N263	N144/131	LSLHRPALEDLLLGSEANLTCTLTGLR	2962.59	H5N4F1S1				2	Plasma	19.13	5022.33	4+
IgA1/2	N263	N144/131	LSLHRPALEDLLLGSEANLTCTLTGLR	2962.59	H5N5F0S1	x			2	Both	19.13	5079.35	3+ 4+ 5+	(4,6,8)
IgA1/2	N263	N144/131	LSLHRPALEDLLLGSEANLTCTLTGLR	2962.59	H5N4F0S2				2	Plasma	20.17	5167.36	4+ 5+	(4,6)
IgA1/2	N263	N144/131	LSLHRPALEDLLLGSEANLTCTLTGLR	2962.59	H5N4F1S2				2	Plasma	20.17	5313.42	4+ 5+
IgA1/2	N263	N144/131	LSLHRPALEDLLLGSEANLTCTLTGLR	2962.59	H5N5F0S2	x			2	Plasma	20.17	5370.44	4+ 5+ 6+	(4)
IgA1/2	N459	N340/327	LAGKPTHVNVSVVMAEVDGTCY	2346.13	H5N2F0S0			x	0	Saliva	13.79	3562.56	3+
IgA1/2	N459	N340/327	LAGKPTHVNVSVVMAEVDGTCY	2346.13	H6N2F0S0			x	0	Saliva	13.79	3724.61	3+	(5,8)
IgA1/2	N459	N340/327	LAGKPTHVNVSVVMAEVDGTCY	2346.13	H7N2F0S0			x	0	Saliva	13.79	3886.66	3+
IgA1/2	N459	N340/327	LAGKPTHVNVSVVMAEVDGTCY	2346.13	H8N2F0S0			x	0	Saliva	13.79	4048.72	3+
IgA1/2	N459	N340/327	LAGKPTHVNVSVVMAEVDGTCY	2346.13	H3N5F0S0	x			0	Saliva	13.79	3847.69	3+ 4+
IgA1/2	N459	N340/327	LAGKPTHVNVSVVMAEVDGTCY	2346.13	H3N5F1S0	x			0	Saliva	13.79	3993.75	3+ 4+	(5)
IgA1/2	N459	N340/327	LAGKPTHVNVSVVMAEVDGTCY	2346.13	H4N5F0S0	x			1	Saliva	13.79	4009.74	3+ 4+	(5)
IgA1/2	N459	N340/327	LAGKPTHVNVSVVMAEVDGTCY	2346.13	H4N5F1S0	x			1	Saliva	13.79	4155.8	3+ 4+	(5)
IgA1/2	N459	N340/327	LAGKPTHVNVSVVMAEVDGTCY	2346.13	H5N5F0S0	x			2	Saliva	13.79	4171.8	3+ 4+	(5)
IgA1/2	N459	N340/327	LAGKPTHVNVSVVMAEVDGTCY	2346.13	H5N5F1S0	x			2	Saliva	13.79	4317.85	3+	(5)
IgA1/2	N459	N340/327	LAGKPTHVNVSVVMAEVDGTCY	2346.13	H4N4F0S1				1	Saliva	14.63	4097.76	3+
IgA1/2	N459	N340/327	LAGKPTHVNVSVVMAEVDGTCY	2346.13	H5N4F0S1				2	Saliva	14.63	4259.81	3+
IgA1/2	N459	N340/327	LAGKPTHVNVSVVMAEVDGTCY	2346.13	H5N4F1S1				2	Both	14.63	4405.87	3+ 4+	(4,6)
IgA1/2	N459	N340/327	LAGKPTHVNVSVVMAEVDGTCY	2346.13	H5N5F0S1	x			2	Saliva	14.63	4462.89	3+ 4+
IgA1/2	N459	N340/327	LAGKPTHVNVSVVMAEVDGTCY	2346.13	H5N5F1S1	x			2	Both	14.63	4608.95	3+ 4+
IgA1/2	N459	N340/327	LAGKPTHVNVSVVMAEVDGTCY	2346.13	H6N5F1S1				3	Plasma	14.63	4771	3+ 4+
IgA1/2	N459	N340/327	LAGKPTHVNVSVVMAEVDGTCY	2346.13	H5N4F0S2				2	Both	15.71	4550.91	4+
IgA1/2	N459	N340/327	LAGKPTHVNVSVVMAEVDGTCY	2346.13	H5N4F1S2				2	Both	15.71	4696.97	3+ 4+	(4,6)
IgA1/2	N459	N340/327	LAGKPTHVNVSVVMAEVDGTCY	2346.13	H5N5F1S2	x			2	Both	15.71	4900.04	3+ 4+ 5+	(4,6)
IgA1/2	N459	N340/327	LAGKPTHVNVSVVMAEVDGTCY	2346.13	H6N5F1S2				3	Plasma	15.71	5062.1	4+
IgA1/2	N459	N340/327	LAGKPTHVNVSVVMAEVDGTCY	2346.13	H6N5F1S3				3	Plasma	17.13	5353.19	4+
IgA1/2 (truncated)	N459	N340/327	LAGKPTHVNVSVVMAEVDGTC	2183.07	H5N4F1S1				2	Both	13	4242.81	3+ 4+	(4,6)
IgA1/2 (truncated)	N459	N340/327	LAGKPTHVNVSVVMAEVDGTC	2183.07	H5N5F1S1	x			2	Plasma	13	4445.89	4+	(4,6)
IgA1/2 (truncated)	N459	N340/327	LAGKPTHVNVSVVMAEVDGTC	2183.07	H5N4F0S2				2	Plasma	13.75	4387.84	4+	(4)
IgA1/2 (truncated)	N459	N340/327	LAGKPTHVNVSVVMAEVDGTC	2183.07	H5N4F1S2				2	Both	13.75	4533.9	3+ 4+ 5+	(4,6)
IgA1/2 (truncated)	N459	N340/327	LAGKPTHVNVSVVMAEVDGTC	2183.07	H5N5F1S2	x			2	Both	13.75	4736.98	3+ 4+ 5+	(4,6)
IgA1/2 (truncated)	N459	N340/327	LAGKPTHVNVSVVMAEVDGTC	2183.07	H6N5F1S2				3	Plasma	13.75	4899.03	3+ 4+ 5+	(6)
IgA1/2 (truncated)	N459	N340/327	LAGKPTHVNVSVVMAEVDGTC	2183.07	H6N5F1S3				3	Plasma	16.33	5190.13	4+ 5+	(4,6)
IgA1/2 (truncated)	N459	N340/327	LAGKPTHVNVSVVMAEVDGTC	2183.07	H6N6F1S3	x			3	Plasma	16.33	5393.21	4+
IgA1	T225/T228/S230/S232/T233/T236	T106/T109/S111/S113/T114/T117	HYTNPSQDVTVPCPVPSTPPTPSPSTPPTPSPSCCHPR	4135.88	H3N4F0S0				3	Both	10.71	5434.36	4+ 5+	(4,5,7)
IgA1	T225/T228/S230/S232/T233/T236	T106/T109/S111/S113/T114/T117	HYTNPSQDVTVPCPVPSTPPTPSPSTPPTPSPSCCHPR	4135.88	H4N4F0S0				4	Both	10.71	5596.41	4+ 5+	(4,5,7)
IgA1	T225/T228/S230/S232/T233/T236	T106/T109/S111/S113/T114/T117	HYTNPSQDVTVPCPVPSTPPTPSPSTPPTPSPSCCHPR	4135.88	H3N5F0S0				3	Both	10.71	5637.44	4+ 5+	(4,5,7)
IgA1	T225/T228/S230/S232/T233/T236	T106/T109/S111/S113/T114/T117	HYTNPSQDVTVPCPVPSTPPTPSPSTPPTPSPSCCHPR	4135.88	H4N5F0S0				4	Both	10.71	5799.49	4+ 5+	(4,5,7)
IgA1	T225/T228/S230/S232/T233/T236	T106/T109/S111/S113/T114/T117	HYTNPSQDVTVPCPVPSTPPTPSPSTPPTPSPSCCHPR	4135.88	H3N6F0S0				3	Plasma	10.71	5840.52	4+ 5+	(5,7)
IgA1	T225/T228/S230/S232/T233/T236	T106/T109/S111/S113/T114/T117	HYTNPSQDVTVPCPVPSTPPTPSPSTPPTPSPSCCHPR	4135.88	H5N5F0S0				5	Both	10.71	5961.54	4+	(5,7)
IgA1	T225/T228/S230/S232/T233/T236	T106/T109/S111/S113/T114/T117	HYTNPSQDVTVPCPVPSTPPTPSPSTPPTPSPSCCHPR	4135.88	H4N6F0S0				4	Both	10.71	6002.57	4+	(5,7)
IgA1	T225/T228/S230/S232/T233/T236	T106/T109/S111/S113/T114/T117	HYTNPSQDVTVPCPVPSTPPTPSPSTPPTPSPSCCHPR	4135.88	H3N3F0S1				3	Both	11.17	5522.37	4+ 5+	(4,5,7)
IgA1	T225/T228/S230/S232/T233/T236	T106/T109/S111/S113/T114/T117	HYTNPSQDVTVPCPVPSTPPTPSPSTPPTPSPSCCHPR	4135.88	H3N4F0S1				3	Both	11.17	5725.45	4+ 5+	(4,5,7,8)
IgA1	T225/T228/S230/S232/T233/T236	T106/T109/S111/S113/T114/T117	HYTNPSQDVTVPCPVPSTPPTPSPSTPPTPSPSCCHPR	4135.88	H2N5F0S1				2	Plasma	11.17	5766.48	4+ 5+	(4,7)
IgA1	T225/T228/S230/S232/T233/T236	T106/T109/S111/S113/T114/T117	HYTNPSQDVTVPCPVPSTPPTPSPSTPPTPSPSCCHPR	4135.88	H4N4F0S1				4	Both	11.17	5887.51	4+ 5+	(4,5,7,8)
IgA1	T225/T228/S230/S232/T233/T236	T106/T109/S111/S113/T114/T117	HYTNPSQDVTVPCPVPSTPPTPSPSTPPTPSPSCCHPR	4135.88	H3N5F0S1				3	Both	11.17	5928.53	4+ 5+ 6+	(4,7,8)
IgA1	T225/T228/S230/S232/T233/T236	T106/T109/S111/S113/T114/T117	HYTNPSQDVTVPCPVPSTPPTPSPSTPPTPSPSCCHPR	4135.88	H4N5F0S1				4	Both	11.17	6090.59	4+ 5+ 6+	(4,5,8)
IgA1	T225/T228/S230/S232/T233/T236	T106/T109/S111/S113/T114/T117	HYTNPSQDVTVPCPVPSTPPTPSPSTPPTPSPSCCHPR	4135.88	H3N6F0S1				3	Both	11.17	6131.61	4+ 5+	(7)
IgA1	T225/T228/S230/S232/T233/T236	T106/T109/S111/S113/T114/T117	HYTNPSQDVTVPCPVPSTPPTPSPSTPPTPSPSCCHPR	4135.88	H5N5F0S1				5	Both	11.17	6252.64	4+ 5+	(4,5)
IgA1	T225/T228/S230/S232/T233/T236	T106/T109/S111/S113/T114/T117	HYTNPSQDVTVPCPVPSTPPTPSPSTPPTPSPSCCHPR	4135.88	H2N3F0S2				2	Plasma	11.79	5651.42	4+	(4,7)
IgA1	T225/T228/S230/S232/T233/T236	T106/T109/S111/S113/T114/T117	HYTNPSQDVTVPCPVPSTPPTPSPSTPPTPSPSCCHPR	4135.88	H3N3F0S2				3	Both	11.79	5813.47	4+ 5+	(4,5,7)
IgA1	T225/T228/S230/S232/T233/T236	T106/T109/S111/S113/T114/T117	HYTNPSQDVTVPCPVPSTPPTPSPSTPPTPSPSCCHPR	4135.88	H2N4F0S2				2	Plasma	11.79	5854.5	4+ 5+	(4,7)
IgA1	T225/T228/S230/S232/T233/T236	T106/T109/S111/S113/T114/T117	HYTNPSQDVTVPCPVPSTPPTPSPSTPPTPSPSCCHPR	4135.88	H3N4F0S2				3	Both	11.79	6016.55	4+ 5+ 6+	(4,5,7,8)
IgA1	T225/T228/S230/S232/T233/T236	T106/T109/S111/S113/T114/T117	HYTNPSQDVTVPCPVPSTPPTPSPSTPPTPSPSCCHPR	4135.88	H2N5F0S2				2	Plasma	11.79	6057.58	4+ 5+	(4,7)
IgA1	T225/T228/S230/S232/T233/T236	T106/T109/S111/S113/T114/T117	HYTNPSQDVTVPCPVPSTPPTPSPSTPPTPSPSCCHPR	4135.88	H4N4F0S2				4	Both	11.79	6178.6	4+ 5+ 6+	(4,5,7,8)
IgA1	T225/T228/S230/S232/T233/T236	T106/T109/S111/S113/T114/T117	HYTNPSQDVTVPCPVPSTPPTPSPSTPPTPSPSCCHPR	4135.88	H3N5F0S2				3	Both	11.79	6219.63	4+ 5+ 6+	(4,5,7)
IgA1	T225/T228/S230/S232/T233/T236	T106/T109/S111/S113/T114/T117	HYTNPSQDVTVPCPVPSTPPTPSPSTPPTPSPSCCHPR	4135.88	H4N5F0S2				4	Both	11.79	6381.68	4+ 5+ 6+	(4,5,7,8)
IgA1	T225/T228/S230/S232/T233/T236	T106/T109/S111/S113/T114/T117	HYTNPSQDVTVPCPVPSTPPTPSPSTPPTPSPSCCHPR	4135.88	H3N6F0S2				3	Both	11.79	6422.71	4+ 5+	(4,7)
IgA1	T225/T228/S230/S232/T233/T236	T106/T109/S111/S113/T114/T117	HYTNPSQDVTVPCPVPSTPPTPSPSTPPTPSPSCCHPR	4135.88	H5N5F0S2				5	Both	11.79	6543.73	4+ 5+	(4,5,7)
IgA1	T225/T228/S230/S232/T233/T236	T106/T109/S111/S113/T114/T117	HYTNPSQDVTVPCPVPSTPPTPSPSTPPTPSPSCCHPR	4135.88	H4N6F0S2				4	Both	11.79	6584.76	4+ 5+	(4,5,7)
IgA1	T225/T228/S230/S232/T233/T236	T106/T109/S111/S113/T114/T117	HYTNPSQDVTVPCPVPSTPPTPSPSTPPTPSPSCCHPR	4135.88	H3N3F0S3				3	Plasma	12.33	6104.57	4+ 5+	(4)
IgA1	T225/T228/S230/S232/T233/T236	T106/T109/S111/S113/T114/T117	HYTNPSQDVTVPCPVPSTPPTPSPSTPPTPSPSCCHPR	4135.88	H3N4F0S3				3	Both	12.33	6307.64	4+ 5+	(4,7)
IgA1	T225/T228/S230/S232/T233/T236	T106/T109/S111/S113/T114/T117	HYTNPSQDVTVPCPVPSTPPTPSPSTPPTPSPSCCHPR	4135.88	H4N4F0S3				4	Both	12.33	6469.7	4+ 5+ 6+	(4,5,7,8)
IgA1	T225/T228/S230/S232/T233/T236	T106/T109/S111/S113/T114/T117	HYTNPSQDVTVPCPVPSTPPTPSPSTPPTPSPSCCHPR	4135.88	H3N5F0S3				3	Both	12.33	6510.72	4+ 5+	(4,7)
IgA1	T225/T228/S230/S232/T233/T236	T106/T109/S111/S113/T114/T117	HYTNPSQDVTVPCPVPSTPPTPSPSTPPTPSPSCCHPR	4135.88	H4N5F0S3				4	Both	12.33	6672.78	4+ 5+ 6+	(4,5,7)
IgA1	T225/T228/S230/S232/T233/T236	T106/T109/S111/S113/T114/T117	HYTNPSQDVTVPCPVPSTPPTPSPSTPPTPSPSCCHPR	4135.88	H5N5F0S3				5	Both	12.33	6834.83	4+ 5+	(4,5,7,8)
IgA1	T225/T228/S230/S232/T233/T236	T106/T109/S111/S113/T114/T117	HYTNPSQDVTVPCPVPSTPPTPSPSTPPTPSPSCCHPR	4135.88	H4N6F0S3				4	Both	12.33	6875.86	4+ 5+	(4,7)
IgA1	T225/T228/S230/S232/T233/T236	T106/T109/S111/S113/T114/T117	HYTNPSQDVTVPCPVPSTPPTPSPSTPPTPSPSCCHPR	4135.88	H5N6F0S3				5	Plasma	12.33	7037.91	4+ 5+	(4,7)
IgA1	T225/T228/S230/S232/T233/T236	T106/T109/S111/S113/T114/T117	HYTNPSQDVTVPCPVPSTPPTPSPSTPPTPSPSCCHPR	4135.88	H3N4F0S4				3	Plasma	12.96	6598.74	4+ 5+	(4)
IgA1	T225/T228/S230/S232/T233/T236	T106/T109/S111/S113/T114/T117	HYTNPSQDVTVPCPVPSTPPTPSPSTPPTPSPSCCHPR	4135.88	H4N4F0S4				4	Both	12.96	6760.79	4+ 5+ 6+	(4,5,7)
IgA1	T225/T228/S230/S232/T233/T236	T106/T109/S111/S113/T114/T117	HYTNPSQDVTVPCPVPSTPPTPSPSTPPTPSPSCCHPR	4135.88	H4N5F0S4				4	Both	12.96	6963.87	4+ 5+ 6+	(4,5,7)
IgA1	T225/T228/S230/S232/T233/T236	T106/T109/S111/S113/T114/T117	HYTNPSQDVTVPCPVPSTPPTPSPSTPPTPSPSCCHPR	4135.88	H5N5F0S4				5	Both	12.96	7125.93	4+ 5+	(4,5,7)
IgA1	T225/T228/S230/S232/T233/T236	T106/T109/S111/S113/T114/T117	HYTNPSQDVTVPCPVPSTPPTPSPSTPPTPSPSCCHPR	4135.88	H4N6F0S4				4	Plasma	12.96	7166.95	5+	(4,7)
IgA1	T225/T228/S230/S232/T233/T236	T106/T109/S111/S113/T114/T117	HYTNPSQDVTVPCPVPSTPPTPSPSTPPTPSPSCCHPR	4135.88	H5N6F0S4				5	Plasma	12.96	7329	5+	(4,7)
IgA1	T225/T228/S230/S232/T233/T236	T106/T109/S111/S113/T114/T117	HYTNPSQDVTVPCPVPSTPPTPSPSTPPTPSPSCCHPR	4135.88	H4N5F0S5				4	Plasma	13.08	7254.97	5+	(4)
IgA1	T225/T228/S230/S232/T233/T236	T106/T109/S111/S113/T114/T117	HYTNPSQDVTVPCPVPSTPPTPSPSTPPTPSPSCCHPR	4135.88	H5N5F0S5				5	Plasma	13.08	7417.02	5+	(4,7)
* literature citations:
1. Selman, M.H. et al. Fc specific IgG glycosylation profiling by robust nano-reverse phase HPLC-MS using a sheath-flow ESI sprayer interface. J Proteomics 75, 1318-29 (2012).
2. Pucic, M. et al. High throughput isolation and glycosylation analysis of IgG-variability and heritability of the IgG glycome in three isolated human populations. Mol Cell Proteomics 10, M111.010090 (2011).
3. Bondt, A. et al. Immunoglobulin G (IgG) Fab glycosylation analysis using a new mass spectrometric high-throughput profiling method reveals pregnancy-associated changes. Mol Cell Proteomics 13, 3029-39 (2014).
4. Bondt, A. et al. Longitudinal monitoring of immunoglobulin A glycosylation during pregnancy by simultaneous MALDI-FTICR-MS analysis of N- and O-glycopeptides. Sci Rep 6, 27955 (2016).
5. Deshpande, N., Jensen, P.H., Packer, N.H. & Kolarich, D. GlycoSpectrumScan: fishing glycopeptides from MS spectra of protease digests of human colostrum sIgA. J Proteome Res 9, 1063-75 (2010).
6. Gomes, M.M. et al. Analysis of IgA1 N-glycosylation and its contribution to FcalphaRI binding. Biochemistry 47, 11285-99 (2008).
7. Tarelli, E., Smith, A.C., Hendry, B.M., Challacombe, S.J. & Pouria, S. Human serum IgA1 is substituted with up to six O-glycans as shown by matrix assisted laser desorption ionisation time-of-flight mass spectrometry. Carbohydr Res 339, 2329-35 (2004).
8. Hinneburg, H. et al. The Art of Destruction: Optimizing Collision Energies in Quadrupole-Time of Flight (Q-TOF) Instruments for Glycopeptide-Based Glycoproteomics. J Am Soc Mass Spectrom 27, 507-19 (2016).
9. Flinn, G.C. et al. Naturally occurring glycan forms of human immunoglobulins G1 and G2. Molecular Immunology 47, 2074–2082 (2010).
10. Arnold, J.N. et al. The Impact of Glycosylation on the Biological Function and Structure of Human Immunoglobulins. Annu. Rev. Immunol, 25:21–50 (2007).

## Sheet: Table S1C
Supplemental Table S1. An overview of all glycopeptides which were observed for A) IgG, B) IgA1 and IgA2, C) JC and D) SC. N-glycosylation sites are denoted by both homology-based nomenclature (commonly used in literature, for example (10)) and by UniProt numbering. The glycan composition is denoted by the number of hexoses (H), N-acetylhexosamines (N), fucoses (F) and N-acetylneuraminic acids (S…
Protein	N-glycosylation site(s)		Peptide sequence	Peptide mass [M] (Da)	Glycan composition	Glycan classification				plasma/saliva	Retention time (min)	Glycopeptide mass [M] (Da)	Included in data analysis	Seen in literature*
	Literature (10)	UniProt				bis	hybrid/mono	high-mannose	#gal
JC	N49	N71	ENISDPTSPLR	1227.61	H4N4F0S0				1	Saliva	9.13	2688.14	2+ 3+
JC	N49	N71	ENISDPTSPLR	1227.61	H3N5F0S0	x			0	Saliva	9.13	2729.16	2+ 3+
JC	N49	N71	ENISDPTSPLR	1227.61	H5N3F1S0		x		0	Saliva	9.13	2793.17	2+ 3+
JC	N49	N71	ENISDPTSPLR	1227.61	H4N4F1S0				1	Saliva	9.13	2834.2	2+ 3+
JC	N49	N71	ENISDPTSPLR	1227.61	H5N4F0S0				2	Saliva	9.13	2850.19	2+ 3+
JC	N49	N71	ENISDPTSPLR	1227.61	H3N5F1S0	x			0	Saliva	9.13	2875.22	3+
JC	N49	N71	ENISDPTSPLR	1227.61	H4N5F0S0	x			1	Saliva	9.13	2891.22	2+ 3+
JC	N49	N71	ENISDPTSPLR	1227.61	H5N4F1S0				2	Saliva	9.13	2996.25	2+ 3+
JC	N49	N71	ENISDPTSPLR	1227.61	H4N5F1S0	x			1	Saliva	9.13	3037.28	2+ 3+
JC	N49	N71	ENISDPTSPLR	1227.61	H5N3F0S1		x		0	Both	10.3	2938.21	2+ 3+
JC	N49	N71	ENISDPTSPLR	1227.61	H4N4F0S1				1	Saliva	10.3	2979.23	3+
JC	N49	N71	ENISDPTSPLR	1227.61	H4N3F1S1		x		0	Saliva	10.3	2922.21	2+
JC	N49	N71	ENISDPTSPLR	1227.61	H5N3F1S1		x		0	Both	10.3	3084.27	2+ 3+
JC	N49	N71	ENISDPTSPLR	1227.61	H5N4F0S1				2	Both	10.3	3141.29	2+ 3+ 4+	(5,8)
JC	N49	N71	ENISDPTSPLR	1227.61	H6N3F1S1		x		0	Saliva	10.3	3246.32	3+
JC	N49	N71	ENISDPTSPLR	1227.61	H5N4F1S1				2	Both	10.3	3287.34	2+ 3+ 4+	(5)
JC	N49	N71	ENISDPTSPLR	1227.61	H5N5F0S1	x			2	Saliva	10.3	3344.37	3+
JC	N49	N71	ENISDPTSPLR	1227.61	H5N4F0S2				2	Both	11.67	3432.38	3+ 4+	(5)
JC	N49	N71	ENISDPTSPLR	1227.61	H5N4F1S2				2	Both	11.67	3578.44	3+ 4+	(5)
JC	N49	N71	IIVPLNNRENISDPTSPLR	2147.17	H3N5F0S0	x			0	Saliva	12.3	3648.73	3+
JC	N49	N71	IIVPLNNRENISDPTSPLR	2147.17	H5N3F1S0		x		0	Saliva	12.3	3712.73	3+
JC	N49	N71	IIVPLNNRENISDPTSPLR	2147.17	H4N4F1S0				1	Saliva	12.3	3753.76	3+
JC	N49	N71	IIVPLNNRENISDPTSPLR	2147.17	H3N5F1S0	x			0	Saliva	12.3	3794.78	3+
JC	N49	N71	IIVPLNNRENISDPTSPLR	2147.17	H4N5F0S0	x			1	Saliva	12.3	3810.78	3+
JC	N49	N71	IIVPLNNRENISDPTSPLR	2147.17	H5N4F1S0				2	Saliva	12.3	3915.81	3+ 4+
JC	N49	N71	IIVPLNNRENISDPTSPLR	2147.17	H4N5F1S0	x			1	Saliva	12.3	3956.84	3+ 4+	(5)
JC	N49	N71	IIVPLNNRENISDPTSPLR	2147.17	H4N3F1S1		x		0	Both	13.22	3841.77	3+	(5)
JC	N49	N71	IIVPLNNRENISDPTSPLR	2147.17	H5N3F1S1		x		0	Both	13.22	4003.83	3+ 4+	(5)
JC	N49	N71	IIVPLNNRENISDPTSPLR	2147.17	H5N4F0S1				2	Saliva	13.22	4060.85	3+ 4+	(5)
JC	N49	N71	IIVPLNNRENISDPTSPLR	2147.17	H5N4F1S1				2	Both	13.22	4206.9	3+ 4+	(5)
JC	N49	N71	IIVPLNNRENISDPTSPLR	2147.17	H5N4F1S2				2	Both	14.38	4498	3+ 4+	(5)
JC	N49	N71	IIVPLNNRENISDPTSPLR	2147.17	H5N4F0S0				2	Saliva	12.3	3769.75
* literature citations:
1. Selman, M.H. et al. Fc specific IgG glycosylation profiling by robust nano-reverse phase HPLC-MS using a sheath-flow ESI sprayer interface. J Proteomics 75, 1318-29 (2012).
2. Pucic, M. et al. High throughput isolation and glycosylation analysis of IgG-variability and heritability of the IgG glycome in three isolated human populations. Mol Cell Proteomics 10, M111.010090 (2011).
3. Bondt, A. et al. Immunoglobulin G (IgG) Fab glycosylation analysis using a new mass spectrometric high-throughput profiling method reveals pregnancy-associated changes. Mol Cell Proteomics 13, 3029-39 (2014).
4. Bondt, A. et al. Longitudinal monitoring of immunoglobulin A glycosylation during pregnancy by simultaneous MALDI-FTICR-MS analysis of N- and O-glycopeptides. Sci Rep 6, 27955 (2016).
5. Deshpande, N., Jensen, P.H., Packer, N.H. & Kolarich, D. GlycoSpectrumScan: fishing glycopeptides from MS spectra of protease digests of human colostrum sIgA. J Proteome Res 9, 1063-75 (2010).
6. Gomes, M.M. et al. Analysis of IgA1 N-glycosylation and its contribution to FcalphaRI binding. Biochemistry 47, 11285-99 (2008).
7. Tarelli, E., Smith, A.C., Hendry, B.M., Challacombe, S.J. & Pouria, S. Human serum IgA1 is substituted with up to six O-glycans as shown by matrix assisted laser desorption ionisation time-of-flight mass spectrometry. Carbohydr Res 339, 2329-35 (2004).
8. Hinneburg, H. et al. The Art of Destruction: Optimizing Collision Energies in Quadrupole-Time of Flight (Q-TOF) Instruments for Glycopeptide-Based Glycoproteomics. J Am Soc Mass Spectrom 27, 507-19 (2016).
9. Flinn, G.C. et al. Naturally occurring glycan forms of human immunoglobulins G1 and G2. Molecular Immunology 47, 2074–2082 (2010).
10. Arnold, J.N. et al. The Impact of Glycosylation on the Biological Function and Structure of Human Immunoglobulins. Annu. Rev. Immunol, 25:21–50 (2007).

## Sheet: Table S1D
Supplemental Table S1. An overview of all glycopeptides which were observed for A) IgG, B) IgA1 and IgA2, C) JC and D) SC. N-glycosylation sites are denoted by both homology-based nomenclature (commonly used in literature, for example (10)) and by UniProt numbering. The glycan composition is denoted by the number of hexoses (H), N-acetylhexosamines (N), fucoses (F) and N-acetylneuraminic acids (S…
Protein	N-glycosylation sites(s) (UniProt)	Peptide sequence	Peptide mass [M] (Da)	Glycan composition	Glycan classification				plasma/saliva	Retention time (min)	Glycopeptide mass [M] (Da)	Included in data analysis	Seen in literature*
					bis	hybrid/mono	high-mannose	#gal
SC	N83 + N90	ANLTNFPENGTFVVNIAQLSQDDSGR	2806.35	H10N8F2S0					Saliva	15.58	6343.63	4+	(5)
SC	N83 + N90	ANLTNFPENGTFVVNIAQLSQDDSGR	2806.35	H10N8F3S0					Saliva	15.58	6489.69	4+	(5)
SC	N83 + N90	ANLTNFPENGTFVVNIAQLSQDDSGR	2806.35	H10N8F4S0					Saliva	15.58	6635.75	4+	(5)
SC	N83 + N90	ANLTNFPENGTFVVNIAQLSQDDSGR	2806.35	H10N8F5S0					Both	15.58	6781.8	4+
SC	N83 + N90	ANLTNFPENGTFVVNIAQLSQDDSGR	2806.35	H10N8F6S0					Saliva	15.58	6927.86	4+	(8)
SC	N83 + N90	ANLTNFPENGTFVVNIAQLSQDDSGR	2806.35	H10N8F7S0					Saliva	15.58	7073.92	4+
SC	N83 + N90	ANLTNFPENGTFVVNIAQLSQDDSGR	2806.35	H10N8F8S0					Saliva	15.58	7219.98	5+
SC	N83 + N90	ANLTNFPENGTFVVNIAQLSQDDSGR	2806.35	H10N8F2S1					Saliva	16.8	6634.73	4+
SC	N83 + N90	ANLTNFPENGTFVVNIAQLSQDDSGR	2806.35	H10N8F3S1					Saliva	16.8	6780.78	4+	(5)
SC	N83 + N90	ANLTNFPENGTFVVNIAQLSQDDSGR	2806.35	H10N8F4S1					Saliva	16.8	6926.84	4+	(5,8)
SC	N83 + N90	ANLTNFPENGTFVVNIAQLSQDDSGR	2806.35	H10N8F5S1					Saliva	16.8	7072.9	4+ 5+	(5)
SC	N83 + N90	ANLTNFPENGTFVVNIAQLSQDDSGR	2806.35	H10N8F6S1					Saliva	16.8	7218.96	5+
SC	N83 + N90	ANLTNFPENGTFVVNIAQLSQDDSGR	2806.35	H10N8F7S1					Saliva	16.8	7365.02	5+
SC	N83 + N90	ANLTNFPENGTFVVNIAQLSQDDSGR	2806.35	H10N8F3S2					Saliva	18.25	7071.88	4+
SC	N83 + N90	ANLTNFPENGTFVVNIAQLSQDDSGR	2806.35	H10N8F4S2					Saliva	18.25	7217.94	5+	(5)
SC	N83 + N90	ANLTNFPENGTFVVNIAQLSQDDSGR	2806.35	H10N8F5S2					Saliva	18.25	7364	5+
SC	N83 + N90	ANLTNFPENGTFVVNIAQLSQDDSGR	2806.35	H10N8F6S2					Saliva	18.25	7510.05	5+
SC	N83 + N90	ANLTNFPENGTFVVNIAQLSQDDSGR	2806.35	H10N8F5S3					Saliva	19.92	7655.09	5+
SC	N83 + N90	ANLTNFPENGTFVVNIAQLSQDDSGR	2806.35	H10N8F4S3					Saliva	19.92	7509.03
SC	N135	GLSFDVSLEVSQGPGLLNDTK	2175.11	H5N4F2S0				2	Saliva	16.05	4089.8	3+	(8)
SC	N135	GLSFDVSLEVSQGPGLLNDTK	2175.11	H5N4F3S0				2	Both	16.05	4235.86	3+ 4+
SC	N135	GLSFDVSLEVSQGPGLLNDTK	2175.11	H5N5F2S0	x			2	Saliva	16.05	4292.88	3+
SC	N135	GLSFDVSLEVSQGPGLLNDTK	2175.11	H5N4F4S0				2	Saliva	16.05	4381.92	3+
SC	N135	GLSFDVSLEVSQGPGLLNDTK	2175.11	H5N5F3S0	x			2	Saliva	16.05	4438.94	3+
SC	N135	GLSFDVSLEVSQGPGLLNDTK	2175.11	H5N4F5S0				2	Saliva	16.05	4527.98	4+
SC	N135	GLSFDVSLEVSQGPGLLNDTK	2175.11	H5N4F1S1				2	Saliva	17.5	4234.84	3+
SC	N135	GLSFDVSLEVSQGPGLLNDTK	2175.11	H5N4F2S1				2	Both	17.5	4380.9	3+ 4+	(8)
SC	N135	GLSFDVSLEVSQGPGLLNDTK	2175.11	H5N4F3S1				2	Both	17.5	4526.96	3+ 4+
SC	N135	GLSFDVSLEVSQGPGLLNDTK	2175.11	H5N4F4S1				2	Saliva	17.5	4673.01	3+
SC	N135	GLSFDVSLEVSQGPGLLNDTK	2175.11	H5N4F2S2				2	Saliva	19.3	4671.99	3+
SC	N135	GLSFDVSLEVSQGPGLLNDTK	2175.11	H5N4F3S2				2	Saliva	19.3	4818.05	3+
SC	N186	QIGLYPVLVIDSSGYVNPNYTGR	2524.3	H5N4F1S0				2	Saliva	17.17	4292.94	3+	(5)
SC	N186	QIGLYPVLVIDSSGYVNPNYTGR	2524.3	H5N4F2S0				2	Saliva	17.17	4438.99	3+	(5)
SC	N186	QIGLYPVLVIDSSGYVNPNYTGR	2524.3	H5N4F3S0				2	Saliva	17.17	4585.05	3+ 4+	(5)
SC	N186	QIGLYPVLVIDSSGYVNPNYTGR	2524.3	H5N4F4S0				2	Saliva	17.17	4731.11	3+
SC	N186	QIGLYPVLVIDSSGYVNPNYTGR	2524.3	H5N4F5S0				2	Saliva	17.17	4877.17	3+
SC	N186	QIGLYPVLVIDSSGYVNPNYTGR	2524.3	H5N4F1S1				2	Saliva	18.75	4584.03	3+ 4+	(8)
SC	N186	QIGLYPVLVIDSSGYVNPNYTGR	2524.3	H5N4F2S1				2	Saliva	18.75	4730.09	3+ 4+	(5,8)
SC	N186	QIGLYPVLVIDSSGYVNPNYTGR	2524.3	H5N4F3S1				2	Saliva	18.75	4876.15	3+
SC	N186	QIGLYPVLVIDSSGYVNPNYTGR	2524.3	H5N4F4S1				2	Saliva	18.75	5022.2	3+
SC	N186	QIGLYPVLVIDSSGYVNPNYTGR	2524.3	H5N4F1S2				2	Saliva	20.8	4875.13	4+
								2
SC	N421	LSLLEEPGNGTFTVILNQLTSR	2401.29	H5N4F2S0				2	Saliva	19.25	4315.98	3+	(5,8)
SC	N421	LSLLEEPGNGTFTVILNQLTSR	2401.29	H5N4F3S0				2	Saliva	19.25	4462.04	3+	(5,8)
SC	N421	LSLLEEPGNGTFTVILNQLTSR	2401.29	H5N4F4S0				2	Saliva	19.25	4608.1	3+ 4+
SC	N421	LSLLEEPGNGTFTVILNQLTSR	2401.29	H5N4F5S0				2	Saliva	19.25	4754.16	3+
SC	N421	LSLLEEPGNGTFTVILNQLTSR	2401.29	H5N4F2S1				2	Saliva	20.83	4607.08	3+	(5,8)
SC	N421	LSLLEEPGNGTFTVILNQLTSR	2401.29	H5N4F3S1				2	Saliva	20.83	4753.14	3+
SC	N469	VPGNVTAVLGETLK	1396.79	H5N4F1S0				2	Saliva	13.08	3165.43	3+
SC	N469	VPGNVTAVLGETLK	1396.79	H5N4F2S0				2	Saliva	13.08	3311.49	3+	(5)
SC	N469	VPGNVTAVLGETLK	1396.79	H5N4F3S0				2	Saliva	13.08	3457.55	3+	(5)
SC	N469	VPGNVTAVLGETLK	1396.79	H5N4F4S0				2	Saliva	13.08	3603.61	3+
SC	N469	VPGNVTAVLGETLK	1396.79	H5N5F3S0	x			2	Saliva	13.08	3660.63	3+
SC	N469	VPGNVTAVLGETLK	1396.79	H5N4F5S0				2	Saliva	13.08	3749.66	3+
SC	N469	VPGNVTAVLGETLK	1396.79	H5N4F2S1				2	Both	14.72	3602.59	3+	(5)
SC	N469	VPGNVTAVLGETLK	1396.79	H5N4F3S1				2	Both	14.72	3748.64	3+
SC	N469	VPGNVTAVLGETLK	1396.79	H5N4F4S1				2	Saliva	14.72	3894.7	3+
SC	N469	VPGNVTAVLGETLK	1396.79	H5N4F1S2				2	Saliva	16.55	3747.62	3+
SC	N469	VPGNVTAVLGETLK	1396.79	H5N4F2S2				2	Saliva	16.55	3893.68	3+
SC	N469	VPGNVTAVLGETLK	1396.79	H5N4F3S2				2	Saliva	16.55	4039.74	3+
SC	N469	IIEGEPNLKVPGNVTAVLGETLK	2390.34	H5N4F1S0				2	Saliva	15.3	4158.98	3+	(5)
SC	N469	IIEGEPNLKVPGNVTAVLGETLK	2390.34	H5N4F2S0				2	Saliva	15.3	4305.04	3+ 4+	(5)
SC	N469	IIEGEPNLKVPGNVTAVLGETLK	2390.34	H5N4F3S0				2	Saliva	15.3	4451.1	3+ 4+	(5)
SC	N469	IIEGEPNLKVPGNVTAVLGETLK	2390.34	H5N4F4S0				2	Saliva	15.3	4597.16	3+
SC	N469	IIEGEPNLKVPGNVTAVLGETLK	2390.34	H5N5F3S0	x			2	Saliva	15.3	4654.18	3+
SC	N469	IIEGEPNLKVPGNVTAVLGETLK	2390.34	H5N4F5S0				2	Saliva	15.3	4743.21	3+ 4+
SC	N469	IIEGEPNLKVPGNVTAVLGETLK	2390.34	H5N4F1S1				2	Saliva	16.47	4450.08	3+
SC	N469	IIEGEPNLKVPGNVTAVLGETLK	2390.34	H5N4F2S1				2	Saliva	16.47	4596.13	3+ 4+
SC	N469	IIEGEPNLKVPGNVTAVLGETLK	2390.34	H5N4F3S1				2	Saliva	16.47	4742.19	3+ 4+
SC	N469	IIEGEPNLKVPGNVTAVLGETLK	2390.34	H5N4F4S1				2	Saliva	16.47	4888.25	3+
SC	N469	IIEGEPNLKVPGNVTAVLGETLK	2390.34	H5N5F2S0	x			2	Saliva	15.3	4508.12
SC	N469	IIEGEPNLKVPGNVTAVLGETLK	2390.34	H5N4F0S1				2	Plasma	16.47	4304.02		(8)
SC	N499	WNNTGCQALPSQDEGPSK	1987.87	H4N3F2S0		x		0	Saliva	8.55	3537.43	3+
SC	N499	WNNTGCQALPSQDEGPSK	1987.87	H5N3F2S0		x		0	Saliva	8.55	3699.49	3+
SC	N499	WNNTGCQALPSQDEGPSK	1987.87	H4N4F2S0				1	Saliva	8.55	3740.51	3+
SC	N499	WNNTGCQALPSQDEGPSK	1987.87	H5N4F1S0				2	Both	8.55	3756.51	3+ 4+	(5,8)
SC	N499	WNNTGCQALPSQDEGPSK	1987.87	H6N3F2S0		x		0	Saliva	8.55	3861.54	3+	(5)
SC	N499	WNNTGCQALPSQDEGPSK	1987.87	H5N4F2S0				2	Both	8.55	3902.57	3+	(5)
SC	N499	WNNTGCQALPSQDEGPSK	1987.87	H5N4F3S0				2	Both	8.55	4048.62	3+ 4+	(5)
SC	N499	WNNTGCQALPSQDEGPSK	1987.87	H5N5F2S0	x			2	Saliva	8.55	4105.65	3+
SC	N499	WNNTGCQALPSQDEGPSK	1987.87	H5N4F4S0				2	Both	8.55	4194.68	3+ 4+
SC	N499	WNNTGCQALPSQDEGPSK	1987.87	H5N5F3S0	x			2	Saliva	8.55	4251.7	3+
SC	N499	WNNTGCQALPSQDEGPSK	1987.87	H5N4F0S1				2	Saliva	9.58	3901.55	4+
SC	N499	WNNTGCQALPSQDEGPSK	1987.87	H5N4F1S1				2	Saliva	9.58	4047.6	3+ 4+	(8)
SC	N499	WNNTGCQALPSQDEGPSK	1987.87	H5N4F2S1				2	Both	9.58	4193.66	3+ 4+	(5)
SC	N499	WNNTGCQALPSQDEGPSK	1987.87	H5N4F3S1				2	Saliva	9.58	4339.72	3+ 4+
SC	N499	WNNTGCQALPSQDEGPSK	1987.87	H5N4F4S1				2	Saliva	9.58	4485.78	3+
SC	N499	WNNTGCQALPSQDEGPSK	1987.87	H5N4F0S2				2	Saliva	10.8	4192.64	3+ 4+
SC	N499	WNNTGCQALPSQDEGPSK	1987.87	H5N4F1S2				2	Saliva	10.8	4338.7	3+ 4+
SC	N499	WNNTGCQALPSQDEGPSK	1987.87	H5N4F2S2				2	Saliva	10.8	4484.76	3+
* literature citations:
1. Selman, M.H. et al. Fc specific IgG glycosylation profiling by robust nano-reverse phase HPLC-MS using a sheath-flow ESI sprayer interface. J Proteomics 75, 1318-29 (2012).
2. Pucic, M. et al. High throughput isolation and glycosylation analysis of IgG-variability and heritability of the IgG glycome in three isolated human populations. Mol Cell Proteomics 10, M111.010090 (2011).
3. Bondt, A. et al. Immunoglobulin G (IgG) Fab glycosylation analysis using a new mass spectrometric high-throughput profiling method reveals pregnancy-associated changes. Mol Cell Proteomics 13, 3029-39 (2014).
4. Bondt, A. et al. Longitudinal monitoring of immunoglobulin A glycosylation during pregnancy by simultaneous MALDI-FTICR-MS analysis of N- and O-glycopeptides. Sci Rep 6, 27955 (2016).
5. Deshpande, N., Jensen, P.H., Packer, N.H. & Kolarich, D. GlycoSpectrumScan: fishing glycopeptides from MS spectra of protease digests of human colostrum sIgA. J Proteome Res 9, 1063-75 (2010).
6. Gomes, M.M. et al. Analysis of IgA1 N-glycosylation and its contribution to FcalphaRI binding. Biochemistry 47, 11285-99 (2008).
7. Tarelli, E., Smith, A.C., Hendry, B.M., Challacombe, S.J. & Pouria, S. Human serum IgA1 is substituted with up to six O-glycans as shown by matrix assisted laser desorption ionisation time-of-flight mass spectrometry. Carbohydr Res 339, 2329-35 (2004).
8. Hinneburg, H. et al. The Art of Destruction: Optimizing Collision Energies in Quadrupole-Time of Flight (Q-TOF) Instruments for Glycopeptide-Based Glycoproteomics. J Am Soc Mass Spectrom 27, 507-19 (2016).
9. Flinn, G.C. et al. Naturally occurring glycan forms of human immunoglobulins G1 and G2. Molecular Immunology 47, 2074–2082 (2010).
10. Arnold, J.N. et al. The Impact of Glycosylation on the Biological Function and Structure of Human Immunoglobulins. Annu. Rev. Immunol, 25:21–50 (2007).

## Sheet: Table S2
Supplemental Table S2. An overview of peptides containing potential N-glycosylation sites which were identified in tryptic N-glycosidase F-treated samples of (S)IgA samples by automated proteomics software MASCOT. The m/z and retention time of the peptides from one of the samples (SIgA standard) are given and compared to the expected m/z value. Nearly all peptides were observed in deamidated form…
protein + N-glycosylation site	UniProt identifier	MASCOT protein score	peptide sequence	peptide mass [M] (Da)	deamidated?	m/z of deglycosylated peptide in MS1			retention time (min)	MASCOT peptide score
						observed	expected	Δm/z
IgA2 N205	IGHA2_HUMAN	646	TPLTANITK	957.549	yes	[480.275]2+	[480.275]2+	0	7.93333	56
IgA2 N47	IGHA2_HUMAN	646	SESGQNVTAR	1047.49	yes	[525.248]2+	[525.247]2+	-0.001	0.333333	-
IgA1/2 N144/131	IGHA1_HUMAN / IGHA2_HUMAN	2105 / 646	LSLHRPALEDLLLGSEANLTCTLTGLR	2962.59	yes	[741.904]4+	[741.902]4+	-0.002	18.6667	93
IgA1/2 N340/327	IGHA1_HUMAN / IGHA2_HUMAN (curated)	2105	LAGKPTHVNVSVVMAEVDGTCY	2346.13	yes	[783.383]3+	[783.381]3+	-0.002	14.05	78
IgA1/2 N340/327 (truncated)	IGHA1_HUMAN / IGHA2_HUMAN (curated)	2105	LAGKPTHVNVSVVMAEVDGTC	2183.07	yes	[729.029]3+	[729.026]3+	-0.003	13.2833	87*
IgA2 N92 (allotype A2M(1))	-	-	HYTNPSQDVTVPCPVPPPPPCCHPR	2908.32	no	[728.089]4+	[728.088]4+	-0.001	9.98333	-
JC N71	IGJ_HUMAN	187	ENISDPTSPLR	1227.61	yes	[615.306]2+	[615.305]2+	-0.001	9.15	43
JC N71	IGJ_HUMAN	187	IIVPLNNRENISDPTSPLR	2147.17	yes	[717.061]3+	[717.059]3+	-0.002	12.4	38
SC N83 + N90	PIGR_HUMAN	1274	ANLTNFPENGTFVVNIAQLSQDDSGR	2806.35	yes (2x)	[937.117]3+	[937.115]3+	-0.002	18.0167	104
SC N135	PIGR_HUMAN	1274	GLSFDVSLEVSQGPGLLNDTK	2175.11	yes	[1089.055]2+	[1089.053]2+	-0.002	16.9167	114
SC N186	PIGR_HUMAN	1274	QIGLYPVLVIDSSGYVNPNYTGR	2524.3	yes	[842.770]3+	[842.768]3+	-0.002	18	120
SC N421	PIGR_HUMAN	1274	LSLLEEPGNGTFTVILNQLTSR	2401.29	yes	[1202.146]2+	[1202.143]2+	-0.003	20.3	83
SC N469	PIGR_HUMAN	1274	VPGNVTAVLGETLK	1396.79	yes	[699.897]2+	[699.896]2+	-0.001	14.0333	47
SC N469	PIGR_HUMAN	1274	IIEGEPNLKVPGNVTAVLGETLK	2390.34	yes	[798.118]3+	[798.117]3+	-0.001	15.75	56
SC N499	PIGR_HUMAN	1274	WNNTGCQALPSQDEGPSK	1987.87	yes	[663.960]3+	[663.959]3+	-0.001	8.86667	81
* This peptide was identified only when the setting 'unspecific cleavage' was used for MASCOT analysis

## Sheet: Table S3
Supplemental Table S3. The glycosylation features and profiles of each donor for plasma and saliva. For each donor and sample type, the data is shown for the replicate with the highest signal intensity which passed data quality control. Site specific glycosylation is indicated by the protein and numbering of the site, as indicated in Table S1. IgA1_N144 is also corresponding to IgA2_N131, IgA1_N3…
Donor	Sample type	Total intensity																		Individual glycopeptides (total area normalized per glycopeptide backbone)
		IgG1_tot	IgG23_tot	IgG4_tot	IgA2_N205_tot	IgA2_N47_tot	IgA1_N144tot	IgA1_N340_tot	IgA1_N340t_tot	IgA1_O_tot	JC_N71_tot	JC_N71m_tot	SC_N135_tot	SC_N469_tot	SC_N499_tot	SC_N186_tot	SC_N421_tot	SC_N469m_tot	SC_N83_N90_tot	IgGI1H3N3F1S0	IgGI1H4N3F1S0	IgGI1H3N4F1S0	IgGI1H4N4F1S0	IgGI1H5N4F1S0	IgGI1H6N4F1S0	IgGI1H3N5F1S0	IgGI1H4N5F1S0	IgGI1H5N5F1S0	IgGI1H4N3F1S1	IgGI1H5N3F1S1	IgGI1H6N3F1S1	IgGI1H4N4F1S1	IgGI1H5N4F1S1	IgGI1H6N4F1S1	IgGI1H4N5F1S1	IgGI1H5N5F1S1	IgGI1H5N4F1S2	IgGI1H5N5F1S2	IgGI1H3N4F0S0	IgGI1H4N4F0S0	IgGI1H5N4F0S0	IgGI1H3N5F0S0	IgGI1H4N5F0S0	IgGI1H5N5F0S0	IgGI1H5N4F0S1	IgGI1H5N2F0S0	IgGII1H3N3F1S0	IgGII1H4N3F1S0	IgGII1H3N4F1S0
1	plasma	4.31012e+06	3.64096e+06	508747	2.87566e+06	1.51979e+06	5.74175e+06	1.18899e+06	1.93659e+06	2.92225e+06	613678	82081.9								0.00063877	0.00112747	0.0609395	0.232165	0.276244	0.00161103	0.0166876	0.075802	0.0329886	0.000799765	0.000576541	0.00108493	0.0109191	0.179805	0.000712746	0.00290686	0.0044884	0.00338303	0.000364882	0.00351434	0.0242976	0.0382257	0.00138782	0.00734541	0.00433973	0.0176064	3.75642e-05	0.00152516	0.000842064	0.13772
2		3.49571e+06	4.14785e+06		2.29293e+06	1.10457e+06			588258	4.24121e+06										0.00114292	0.00114022	0.145192	0.353512	0.208866	0.000828556	0.0193529	0.0469691	0.0123527	0.00104217	0.000802352	0.00120802	0.0196602	0.138578	0.000497433	0.00200614	0.00200905	0.00269468	0.000259901	0.00409384	0.0144281	0.0118017	0.00128863	0.00293593	0.00143456	0.00585322	4.92253e-05	0.00144924	0.000732018	0.219262
3		3.49011e+06	3.1852e+06		1.66504e+06	925323			1.73165e+06	1.4457e+06	386305	88280.7		50513.9	45589.5	5182.52				0.000743388	0.00106935	0.101252	0.307994	0.230542	0.000959625	0.0250107	0.0943943	0.0288461	0.000606079	0.000473757	0.000795322	0.0147303	0.133631	0.00060599	0.00305468	0.00376967	0.00225747	0.000334991	0.0035747	0.0146793	0.0152265	0.00150115	0.00492234	0.00246239	0.00653592	2.79161e-05	0.00114239	0.000669277	0.162015
4		5.34851e+06	3.50288e+06	1.05683e+06	742530	285861					133276	27330.4								0.000901383	0.00101652	0.144676	0.32415	0.182803	0.00070079	0.0346938	0.075181	0.0178221	0.000568943	0.000449403	0.000753599	0.0159064	0.100498	0.000358967	0.00239252	0.00241584	0.00170582	0.000210049	0.0129854	0.0336686	0.0232087	0.00352623	0.00719461	0.00235351	0.00982166	3.71321e-05	0.00127766	0.000709147	0.199516
5		5.68394e+06	4.75246e+06	1.18046e+06	1.57195e+06	965635			2.04503e+06	4.13867e+06	302407									0.00121216	0.00112837	0.178419	0.345733	0.155022	0.000852098	0.0325109	0.0677195	0.0138185	0.00063602	0.000486521	0.000749129	0.0174939	0.0839169	0.000341563	0.00184586	0.00174093	0.0012513	0.000176835	0.0135185	0.0360372	0.0223932	0.00342419	0.0075481	0.0023379	0.00966181	2.49966e-05	0.00501177	0.0022383	0.266889
6		8.68196e+06	5.48832e+06		2.66783e+06	1.08475e+06		301816	3.36626e+06	3.20764e+06	228922		18224.9							0.00123052	0.0011708	0.176344	0.344631	0.162142	0.000817367	0.0277885	0.0685029	0.0152265	0.000797899	0.000578901	0.000810033	0.0231111	0.124156	0.000496232	0.00275465	0.00257248	0.00232198	0.000305684	0.00524754	0.0153409	0.0109458	0.00178936	0.00386574	0.00143482	0.00554342	7.5088e-05	0.00127311	0.000771794	0.171786
7		6.6296e+06	5.07897e+06	1.28638e+06	4.94506e+06	2.83026e+06			3.43595e+06	2.43424e+06	517264	102929			64190.1	6683.87				0.00109631	0.00120856	0.13854	0.32114	0.194901	0.00105228	0.0304862	0.0805218	0.0214344	0.000767783	0.00057337	0.000875652	0.020615	0.142291	0.000626639	0.00354718	0.00371216	0.00295034	0.000352127	0.00287441	0.0103087	0.0097049	0.00123351	0.00283582	0.00154494	0.00473301	7.27251e-05	0.00172769	0.000767922	0.214476
8		1.00942e+07	4.00811e+06	2.31592e+06	1.30186e+06	406338		1.0008e+06	5.75997e+06	6.25695e+06		102483								0.00164153	0.00109381	0.275001	0.346938	0.106769	0.000754761	0.0643679	0.0862693	0.0115075	0.000601503	0.000431709	0.000667883	0.017222	0.0532338	0.000189113	0.00173861	0.00127724	0.000786788	0.00014367	0.00612755	0.00999709	0.0052155	0.00252045	0.00275328	0.00102709	0.00162473	9.96043e-05	0.00230601	0.000775896	0.374504
9		1.00034e+07	6.55731e+06	3.91234e+06	926256	473706				796157										0.00151741	0.00134682	0.24849	0.366685	0.134624	0.000700685	0.0398657	0.0627757	0.0105412	0.000799369	0.000589481	0.000841529	0.019556	0.0745173	0.000268584	0.00163299	0.00130783	0.00118752	0.000159788	0.00722753	0.0103799	0.00562889	0.00326408	0.00289726	0.00102412	0.0019874	0.000183502	0.00203093	0.000681657	0.353741
10		6.64981e+06	7.62293e+06	1.37236e+06	1.23061e+06	515204				782837	277565	63251.5								0.00134872	0.00125327	0.189549	0.306329	0.163208	0.000979622	0.0364133	0.0637741	0.0148145	0.000939444	0.00082599	0.00111167	0.0181036	0.10803	0.000424566	0.0023923	0.0022482	0.00222247	0.000317866	0.0103753	0.0307274	0.0237108	0.00247263	0.00560805	0.00208486	0.0106322	0.000103214	0.00199964	0.000705199	0.279466
11		5.35763e+06	4.83138e+06	348676	1.58036e+06	812238					311226	92655.4								0.00076394	0.00113849	0.0912854	0.308785	0.243331	0.00111079	0.0163526	0.067424	0.0213795	0.000779586	0.000799291	0.00127981	0.0136809	0.140947	0.000512424	0.00229907	0.00281534	0.00221507	0.000240929	0.00536914	0.0276941	0.027581	0.00164879	0.00600932	0.00259945	0.0119175	4.02893e-05	0.00118691	0.000834988	0.145202
12		6.21744e+06	4.6524e+06	932027	2.26357e+06	458275				1.26233e+06		76560.1								0.00145943	0.00133391	0.16202	0.342654	0.175273	0.000864115	0.0397788	0.0762854	0.0159165	0.000562298	0.000483868	0.000816876	0.0191171	0.105595	0.000410816	0.00241074	0.00225258	0.00185939	0.000249522	0.00709129	0.0180776	0.0122199	0.00249977	0.00422405	0.00171848	0.00478274	4.31991e-05	0.0018335	0.000785901	0.23764
13		8.42525e+06	4.9288e+06		5.5579e+06	3.27952e+06			3.40397e+06	4.94253e+06	254447									0.00107038	0.00121833	0.160652	0.35132	0.197199	0.000810467	0.0241219	0.0610304	0.0144721	0.00065873	0.000449391	0.000874139	0.0155043	0.100353	0.000366849	0.00176456	0.00168704	0.00152503	0.000162457	0.00881689	0.0244602	0.0179969	0.00178345	0.0036754	0.00158778	0.00633312	0.000105832	0.001336	0.000783801	0.193715
14		6.12698e+06	5.60584e+06	385675	1.53831e+06	817506				1.60459e+06	205061									0.000954911	0.00110778	0.139391	0.338662	0.190666	0.00094023	0.0354205	0.0882001	0.020187	0.000565347	0.000488038	0.000845248	0.0179458	0.11732	0.000441969	0.00294482	0.0028562	0.00190195	0.000251544	0.00344285	0.0133075	0.0112133	0.0011569	0.00336704	0.00173503	0.00463544	5.15424e-05	0.00163783	0.000640132	0.248472
15		5.63447e+06	4.91859e+06	806562	1.89494e+06	1.00755e+06				2.99545e+06	362240	117659								0.000918085	0.00114239	0.132858	0.332964	0.203208	0.0010631	0.0287052	0.0857006	0.0221928	0.000679008	0.000454452	0.000757321	0.0153269	0.105477	0.000414304	0.00252749	0.0027153	0.00198795	0.000258275	0.00438488	0.0200859	0.0195295	0.00161323	0.00525717	0.00238918	0.00735458	3.45841e-05	0.00135872	0.000705196	0.212396
16		5.35847e+06	3.41545e+06	193536	4.34537e+06	1.59413e+06				2.11097e+06										0.00118103	0.00146305	0.162654	0.354704	0.214582	0.00100591	0.0226186	0.0617211	0.0169946	0.000838659	0.000616047	0.000987219	0.0124878	0.0967519	0.000386358	0.00155453	0.00182451	0.00162147	0.000177922	0.00530944	0.0157625	0.0139624	0.00164391	0.00293171	0.00162783	0.00439849	0.000192464	0.00167062	0.00107908	0.223232
17		7.79466e+06	4.52923e+06		1.00689e+06	623886				3.28334e+06	290102	51938								0.000779571	0.00111525	0.108954	0.2891	0.246053	0.000858601	0.0230863	0.0703471	0.0223855	0.000514049	0.000370021	0.000683538	0.00961064	0.109163	0.000398282	0.00171004	0.00222528	0.00146587	0.000176999	0.00799649	0.0351219	0.0382117	0.00475803	0.0086381	0.00344928	0.0127291	9.84599e-05	0.00146108	0.000855314	0.217837
18		4.46642e+06	3.05135e+06	370901						1.70663e+06	206093									0.00101953	0.00131048	0.126403	0.350223	0.204965	0.000950958	0.0298729	0.0792422	0.0193273	0.000627824	0.000407604	0.000659011	0.0159204	0.103096	0.000402037	0.00240434	0.0025207	0.0015116	0.000234257	0.00759927	0.0215591	0.0146043	0.00251905	0.00537814	0.00220796	0.00497487	5.85935e-05	0.00166328	0.000753279	0.232562
19		6.38071e+06	4.06494e+06	1.37588e+06	2.87304e+06	1.27757e+06		1.35307e+06	7.21236e+06	8.7575e+06	452180									0.00123711	0.00166244	0.16705	0.376219	0.193513	0.000849963	0.0277861	0.051757	0.0109136	0.00105957	0.000692402	0.00103223	0.0175332	0.0969418	0.000346303	0.00159012	0.00149478	0.00163017	0.000168239	0.00840284	0.0165026	0.0101364	0.00293325	0.00343531	0.00135957	0.00340984	0.000343243	0.0017848	0.000894747	0.276315
1	saliva				2.79278e+06	2.48252e+06			33797.5	1.39379e+06	1.23035e+06	232109	46138.7	502404	388589	18845.3		3420.21
2		1.50545e+06	1.37348e+06	76603.7	5.19478e+06	4.09349e+06	354610	2.27575e+06		5.18067e+06	2.49477e+06	807328	319783	918092	529994	138027	18081.2		196037	0.00343972	0.00283323	0.211847	0.337205	0.172909	0.000921562	0.0223601	0.0415209	0.0100711	0.00130582	0.000913959	0.000998655	0.0221564	0.122442	0.000457924	0.00205134	0.00199258	0.0024008	0.000342995	0.00362086	0.0140093	0.0123473	0.00152622	0.00293748	0.00134678	0.00590313	0.000138409	0.00266527	0.00103794	0.321135
3		914608	743746		1.05442e+06			346801				208105		184679						0.00289092	0.00213169	0.202687	0.299868	0.182064	0.000921784	0.0337886	0.0738104	0.0198726	0.00143022	0.0027393	0.000861153	0.0161852	0.107369	0.000483398	0.00247396	0.0029663	0.001547	0.000438102	0.00357306	0.0146203	0.0139197	0.00137469	0.00410549	0.00202666	0.00580309	4.83541e-05	0.00213874	0.000880596	0.296924
4		534600	351066	83740.2	453988			319454				217427		167830	149404	4770.35				0.00344459	0.00251213	0.167488	0.314011	0.181269	0.00133672	0.0336845	0.0676893	0.0175015	0.0018025	0.00478193	0.000909315	0.0162723	0.0998759	0.000375252	0.00210217	0.00263797	0.00173966	0.000585643	0.0100686	0.0276782	0.022579	0.00275596	0.00623529	0.00219076	0.00828965	0.000182301	0.00194144	0.00105608	0.213455
5		1.54763e+06	817423	216850	1.77436e+06	1.10517e+06	1.43963e+06	1.55446e+06		2.20715e+06	1.53606e+06	1.08442e+06	109593	492949			30338.3	101910		0.00500317	0.00389185	0.228228	0.332382	0.142361	0.000551092	0.0374391	0.0641856	0.0125181	0.00127852	0.000566569	0.0010116	0.0162768	0.0789671	0.00056186	0.0017703	0.00197542	0.00156159	0.00063237	0.0092913	0.0250194	0.0162892	0.00292792	0.0062411	0.0020631	0.00680943	0.000195967	0.00345799	0.00125897	0.285173
6		1.7476e+06	674576	79627.6	1.45014e+06	990740		263266	64722.6		708332	166917		207765	154672	3711.86				0.00274852	0.00201353	0.197343	0.336154	0.152272	0.000771748	0.029812	0.0651201	0.0142121	0.00122504	0.000704469	0.000919773	0.0236641	0.12201	0.000541017	0.00294314	0.00262202	0.00238404	0.000416865	0.00486342	0.0138749	0.0102984	0.00165417	0.00392514	0.00160015	0.00574343	0.000162697	0.00143795	0.00110422	0.168508
7		2.66374e+06	1.2983e+06	470623	8.28253e+06	3.17131e+06		2.34425e+06		1.57459e+06	2.49302e+06	1.10667e+06		632439	720739	49117.7	12354.6	268185	73278.5	0.00302508	0.0023566	0.185163	0.313362	0.169853	0.000867686	0.0364778	0.0764842	0.019018	0.00128084	0.00098982	0.000845138	0.0216594	0.126519	0.000555253	0.00323871	0.00340791	0.00248815	0.000432794	0.00278739	0.00984735	0.00894546	0.00134246	0.00293378	0.00144811	0.00459397	7.76761e-05	0.00253589	0.00151964	0.241171
8		2.92217e+06	974579	499597	1.54027e+06	1.19216e+06		2.00332e+06		1.77752e+06	1.07148e+06	1.01515e+06		447882	371115	32708.9	5258.62		50949.2	0.0035155	0.00168302	0.273588	0.345031	0.115727	0.000499534	0.0567142	0.0783352	0.0119	0.00108097	0.00102542	0.000644985	0.0158125	0.0580423	0.00029084	0.00173372	0.00147282	0.000932617	0.000267534	0.00564902	0.0107562	0.00671566	0.00226231	0.00282182	0.00127323	0.00206183	0.000161983	0.0024642	0.000857049	0.307233
9		2.94199e+06	1.31264e+06	888629	1.37237e+06	696458		376254			776320	236775		264607	184762	4103.06				0.00277445	0.00174773	0.277773	0.350935	0.129382	0.000497653	0.0405035	0.0585617	0.0100299	0.000940858	0.00137769	0.000872797	0.0171383	0.0686802	0.00035863	0.00168548	0.00140495	0.00125347	0.000375465	0.00610444	0.0108954	0.00692793	0.00270829	0.00327872	0.00126804	0.00231043	0.00021417	0.00256212	0.000799536	0.372277
10		1.31828e+06	1.15652e+06	292793	4.30925e+06	3.12575e+06		1.76222e+06		1.98582e+06	2.28726e+06	461634		685041	551455	23494.5			41940.9	0.0043268	0.0024041	0.217053	0.318622	0.150704	0.000776266	0.0367374	0.0608272	0.013011	0.00157663	0.00078112	0.000978135	0.0184939	0.0956306	0.000474099	0.00235296	0.00221734	0.0020879	0.000447339	0.0086621	0.0238146	0.0193842	0.00268628	0.00488063	0.00241946	0.00833969	0.000311101	0.00296485	0.000994247	0.358631
11		2.55197e+06	1.70516e+06	172120	1.39181e+06	569999		1.3713e+06		1.06154e+06	762857	550579		224049	294230	39507.5	15229.4	82392.6	34924.8	0.00337523	0.00397917	0.122162	0.309011	0.212427	0.000967163	0.0234452	0.0685422	0.0191343	0.00117675	0.000693559	0.00112294	0.0155422	0.12932	0.000534136	0.0023829	0.00283794	0.0019227	0.000400246	0.00568363	0.0271333	0.0260897	0.00203393	0.0061739	0.0026087	0.0111727	0.00012694	0.00192259	0.00131418	0.169797
12		1.86719e+06	1.00873e+06	251643				202966	42823.9			111508		77141.7						0.00334253	0.00205154	0.180484	0.334088	0.168356	0.000770951	0.0406133	0.0743151	0.0158031	0.00139895	0.00165915	0.000903825	0.0184559	0.0976375	0.000489316	0.00242537	0.00231042	0.00161387	0.000461745	0.00676278	0.0181903	0.0138556	0.00230301	0.00456993	0.00201024	0.00501438	0.000112861	0.00214211	0.000745558	0.240101
13		713670	426905	59205.3																0.0033895	0.00222904	0.180741	0.339331	0.182773	0.000751242	0.0302416	0.0647595	0.0146104	0.00135092	0.00230161	0.00115767	0.0146626	0.0929055	0.000481523	0.00161689	0.00195225	0.00151965	0.000421813	0.00768211	0.0224845	0.0175955	0.00230135	0.00450326	0.00204816	0.0061023	8.61116e-05	0.00165544	0.00119577	0.230547
14		2.26588e+06	1.95766e+06	327543	1.84312e+06	1.1707e+06		549222			1.15416e+06	252949		324019	251623	6262.91			11390.6	0.00398511	0.00269201	0.240152	0.307382	0.152252	0.000613182	0.0517695	0.0728119	0.0150228	0.00113726	0.000325181	0.000577933	0.0161298	0.0916584	0.000363692	0.00226329	0.00206797	0.0015464	0.000279158	0.00340592	0.0129731	0.009933	0.00169786	0.00332439	0.0015194	0.00403442	8.22573e-05	0.00318596	0.00104389	0.340143
15		758242	614483	129462	1.5051e+06			861124		867395	756922	304892		177320	229019	17046.4	1332.03		21163.3	0.00614943	0.0040185	0.217863	0.313421	0.166666	0.00123163	0.0378225	0.0696648	0.0168499	0.00178924	0.00138881	0.000961928	0.0144999	0.0828642	0.000397127	0.0017481	0.00228414	0.00162944	0.000424382	0.00462797	0.0196957	0.0189897	0.0022177	0.00455766	0.00215071	0.00597676	0.000110384	0.00273054	0.00133508	0.30957
16					2.664e+06	1.58321e+06		518084			783004	225757		198169	176261	8589.7
17		614246	434232		1.29053e+06	928472		494128		840740	1.00697e+06			325442	229518	9519.21				0.00550358	0.00405778	0.232386	0.300647	0.181981	0.000868071	0.0270337	0.050557	0.0136517	0.00118455	0.000426733	0.000636634	0.0108487	0.0775357	0.000564283	0.00121944	0.00171568	0.00113326	0.000526736	0.00732422	0.0296781	0.0288883	0.00375103	0.00579692	0.00286686	0.00905644	0.000160366	0.0030002	0.00100693	0.343504
18		921853	622714	101402	483626			273236				125240		85062.6						0.00493861	0.0046951	0.217831	0.330237	0.163402	0.000900452	0.0436868	0.0647872	0.0138451	0.00148912	0.0011726	0.000552437	0.0145252	0.0739618	0.000368594	0.00186387	0.00187927	0.0011693	0.000453272	0.00729935	0.0222182	0.0142766	0.00279685	0.00501212	0.0019219	0.00455939	0.000156522	0.00290649	0.00126257	0.294268
19		432959	360419	97259.5	4.56181e+06	3.77414e+06		3.8003e+06		3.08168e+06	2.24852e+06	765087		853010	631308	77575.1	3430.7		87748.3	0.00842298	0.00690056	0.231034	0.344843	0.162648	0.0010478	0.0280207	0.0438452	0.00984187	0.00232739	0.000900609	0.000692094	0.0171114	0.0846158	0.000594213	0.00141521	0.00162703	0.00148672	0.000749614	0.00835939	0.0185673	0.0120619	0.00277187	0.0038153	0.00163958	0.00426857	0.000392609	0.00306902	0.000887985	0.331312
[truncated: 396 more columns]

## Sheet: Table S4
Supplemental Table S4. Comparison of derived glycosylation traits of IgG and IgA glycopeptides from paired saliva and plasma samples. Shown are medians, interquartile ranges (parentheses), and p-values obtained after Wilcoxon signed rank testing. Samples without paired counterparts were not included for these calculations. The numbers of included pairs are listed under 'Npair'. Glycopeptide clust…
				Complex-type
				Fucosylation			Bisection			Galactosylation			Sialylation			Sialylation per galactose			High-mannose type			Hybrid-type & mono-antennary
protein	site	peptide	Npair	Plasma median (IQR)	Saliva median (IQR)	p-value	Plasma median (IQR)	Saliva median (IQR)	p-value	Plasma median (IQR)	Saliva median (IQR)	p-value	Plasma median (IQR)	Saliva median (IQR)	p-value	Plasma median (IQR)	Saliva median (IQR)	p-value	Plasma median (IQR)	Saliva median (IQR)	p-value	Plasma median (IQR)	Saliva median (IQR)	p-value
IgG1	N297	EEQYNSTYR	17	0.949 (0.915-0.957)	0.947 (0.93-0.958)	0.0714	0.137 (0.123-0.147)	0.131 (0.123-0.142)	0.015	1.16 (1.11-1.21)	1.05 (1-1.1)	4.58e-05	0.139 (0.128-0.166)	0.123 (0.112-0.14)	0.000153	0.118 (0.112-0.134)	0.121 (0.109-0.13)	0.243	0.0000586 (0.000039-0.000101)	0.000157 (0.00011-0.000182)	4.58e-05	0.0059 (0.00538-0.00643)	0.0115 (0.00992-0.0132)	1.53e-05
IgG2/3	N297	EEQFNSTFR	17	0.983 (0.98-0.988)	0.981 (0.977-0.984)	0.0887	0.11 (0.0963-0.129)	0.107 (0.0888-0.119)	0.00464	1.01 (0.925-1.07)	0.861 (0.817-0.983)	0.00316	0.156 (0.14-0.182)	0.143 (0.115-0.154)	0.0569	0.157 (0.149-0.17)	0.159 (0.142-0.174)	0.329	0.000171 (0.00015-0.0002)	0.000579 (0.000429-0.000749)	1.53e-05	0.00766 (0.0072-0.00863)	0.0145 (0.0126-0.0182)	1.53e-05
IgG4	N297	EEQFNSTYR	12	1 (1-1)	1 (1-1)	nt	0.154 (0.125-0.163)	0.15 (0.132-0.165)	0.021	1.02 (0.915-1.09)	0.797 (0.758-0.946)	0.000488	0.193 (0.175-0.215)	0.154 (0.134-0.176)	0.000488	0.192 (0.181-0.212)	0.184 (0.172-0.191)	0.00244				0.00194 (0.00163-0.002)	0.00598 (0.00429-0.00653)	0.000488
IgA2	N205	TPLTANITK	16	0.986 (0.969-0.988)	0.969 (0.965-0.974)	0.298	0.512 (0.487-0.565)	0.954 (0.943-0.96)	3.05e-05	1.93 (1.9-1.95)	0.629 (0.501-0.712)	3.05e-05	1.11 (1.06-1.16)	0.193 (0.164-0.23)	3.05e-05	0.587 (0.549-0.597)	0.34 (0.308-0.355)	3.05e-05
IgA2	N47	SESGQNVTAR	13	1 (1-1)	1 (1-1)	nt	0.561 (0.493-0.615)	0.969 (0.961-0.974)	0.000244	1.88 (1.85-1.9)	0.648 (0.538-0.735)	0.000244	1.31 (1.22-1.34)	0.228 (0.192-0.261)	0.000244	1.31 (1.22-1.34)	0.228 (0.192-0.261)	0.000244
IgA1/2	N144/131	LSLHRPALEDLLLGSEANLTCTLTGLR	0	0.00778 (0.00778-0.00778)	0.00217 (0.00209-0.00225)	nt	0.468 (0.468-0.468)	0.855 (0.854-0.855)	nt	1.75 (1.75-1.75)	0.512 (0.511-0.513)	nt	0.925 (0.925-0.925)	0.162 (0.158-0.165)	nt	0.528 (0.528-0.528)	0.316 (0.309-0.322)	nt	0.0266 (0.0266-0.0266)	0.196 (0.189-0.203)	nt	0.0141 (0.0141-0.0141)	0.0176 (0.0138-0.0215)	nt
IgA1/2	N340/327	LAGKPTHVNVSVVMAEVDGTCY	3	0.927 (0.915-0.943)	0.668 (0.658-0.699)	nt	0.565 (0.501-0.615)	0.896 (0.872-0.919)	nt	1.97 (1.95-1.98)	1 (0.882-1.19)	nt	1.65 (1.6-1.7)	0.296 (0.258-0.461)	nt	0.848 (0.813-0.877)	0.329 (0.291-0.375)	nt	0.0443 (0.0205-0.0869)	0.259 (0.235-0.286)	nt
IgA1/2	N340/327 (trunc)	LAGKPTHVNVSVVMAEVDGTC	2	0.996 (0.994-0.996)	0.988 (0.986-0.989)	nt	0.456 (0.436-0.483)	0.447 (0.435-0.467)	nt	2.05 (2.05-2.06)	2.09 (2.08-2.1)	nt	1.99 (1.97-1.99)	1.96 (1.94-1.96)	nt	0.966 (0.957-0.97)	0.931 (0.929-0.936)	nt
JC	N71	ENISDPTSPLR	10	0.264 (0.246-0.299)	0.316 (0.285-0.343)	nt	0.0647 (0.0603-0.0857)	0.209 (0.195-0.221)	nt	1.92 (1.89-1.93)	1.71 (1.68-1.76)	nt	1.49 (1.43-1.53)	0.928 (0.866-0.98)	nt	0.775 (0.756-0.795)	0.538 (0.509-0.578)	nt				0.199 (0.182-0.212)	0.129 (0.124-0.144)	nt
JC	N71 (mis)	IIVPLNNRENISDPTSPLR	9	0.836 (0.807-0.85)	0.904 (0.869-0.93)	nt	0.0515 (0.046-0.0824)	0.179 (0.169-0.211)	nt	1.93 (1.91-1.95)	1.76 (1.74-1.8)	nt	1.32 (1.29-1.37)	0.885 (0.834-0.99)	nt	0.694 (0.665-0.709)	0.502 (0.473-0.544)	nt				0.411 (0.368-0.433)	0.31 (0.285-0.326)	nt
				GalNAc per peptide			Galactose per peptide			Sialic acid per peptide			Galactose per GlcNAc			Sialic acid per galactose
				Plasma median (IQR)	Saliva median (IQR)	p-value	Plasma median (IQR)	Saliva median (IQR)	p-value	Plasma median (IQR)	Saliva median (IQR)	p-value	Plasma median (IQR)	Saliva median (IQR)	p-value	Plasma median (IQR)	Saliva median (IQR)	p-value
IgA1	hinge	HYTNPSQDVTVPCPVPSTPPTPSPSTPPTPSPSCCHPR	9	4.62 (4.6-4.63)	4.6 (4.58-4.62)	nt	3.67 (3.64-3.72)	3.68 (3.67-3.71)	nt	1.89 (1.61-2.22)	1.4 (1.22-1.58)	nt	0.796 (0.789-0.804)	0.8 (0.796-0.807)	nt	0.411 (0.352-0.481)	0.303 (0.264-0.343)	nt
α =	0.00178571
